# Supplementary material for: The remarkable scorpion diversity in the Ecuadorian Andes and description of a new species of Tityus C. L. Koch, 1836 (Scorpiones, Buthidae)
Source: Zookeys. 2013 Jun 5;(307):1–13. doi: 10.3897/zookeys.307.5334 (PMC3689060; doi:10.3897/zookeys.307.5334)
Supplement: XML Treatment for Tityus (Atreus) crassicauda [file zookeys.307.5334-treatment1.xml]

<!DOCTYPE tp:taxon-treatment
  PUBLIC "-//TaxonX//DTD Taxonomic Treatment Publishing DTD v0 20100105//EN" "tax-treatment-NSO.dtd">
<tp:taxon-treatment xmlns:tp="http://www.plazi.org/taxpub"><tp:treatment-meta><mixed-citation publication-type="journal"><person-group><name><surname>Lourenço</surname><given-names>Wilson R.</given-names></name><name><surname>Ythier</surname><given-names>Eric</given-names></name></person-group><article-title>The remarkable scorpion diversity in the Ecuadorian Andes and description of a new species of
                    <italic>Tityus</italic> C. L. Koch, 1836 (Scorpiones, Buthidae)</article-title><source>Zookeys</source><day>5</day><month>6</month><year>2013</year><volume>2013</volume><issue>307</issue><fpage>1</fpage><lpage>13</lpage><pub-id pub-id-type="doi">10.3897/zookeys.307.5334</pub-id></mixed-citation></tp:treatment-meta><tp:nomenclature><tp:taxon-name>
                            <tp:taxon-name-part taxon-name-part-type="genus">Tityus</tp:taxon-name-part>
                            (<tp:taxon-name-part taxon-name-part-type="subgenus">Atreus</tp:taxon-name-part>)
                            <tp:taxon-name-part taxon-name-part-type="species">crassicauda</tp:taxon-name-part>
                            <object-id xmlns:xlink="http://www.w3.org/1999/xlink" xlink:type="simple">http://species-id.net/wiki/Tityus_crassicauda</object-id>
                            <object-id xmlns:xlink="http://www.w3.org/1999/xlink" xlink:type="simple">urn:lsid:zoobank.org:act:2F53526B-67DB-419D-8F64-650AF221B19E</object-id>
                        </tp:taxon-name><tp:taxon-status xmlns:xlink="http://www.w3.org/1999/xlink" xlink:type="simple">sp. n.</tp:taxon-status><xref ref-type="fig" rid="F1">Figs 1</xref><xref ref-type="fig" rid="F7">–18</xref></tp:nomenclature><tp:treatment-sec sec-type="Material examined"><title>Material examined.</title><p>Ecuador, Pichincha Province, Tandayapa, 2200 m, VIII/2012 (G. Onore &amp; I. Tapia leg.). Inside of <tp:taxon-name>Lauraceae</tp:taxon-name> rotten logs.</p><p>Male holotype and female paratype. Deposited in the Muséum national d’Histoire naturelle, Paris.</p></tp:treatment-sec><tp:treatment-sec sec-type="Etymology"><title>Etymology.</title><p>Specific name refers to the strongly enlarged posterior metasomal segments.</p></tp:treatment-sec><tp:treatment-sec sec-type="Diagnosis"><title>Diagnosis.</title><p>Scorpions of medium size in relation to other species within the genus. Total length in male and female, 51.9 and 50.5 mm, respectively. General coloration reddish-brown with darker blackish zones; carapace and tergites with three longitudi<!--PageBreak-->nal brownish stripes, separated by yellow zones. Metasomal segments flattened, comparatively to other species of the group; segments IV and V very strongly enlarged, especially in the male holotype. Dorsal carinae of metasomal II to IV terminating distally with two very strong spinoid granules, more distinct on the female paratype. Pectines small with 15–15 teeth on male and 15–14 on female; basal piece of the middle lamella strongly dilated on female, and oval in shape. Cutting edges of fixed and movable fingers of pedipalp chela with 12–13 and 12–14 rows of granules on the male and female, respectively.</p><p>Relationships. The new species is clearly allied to <!--PageBreak--><italic><tp:taxon-name>Tityus forcipula</tp:taxon-name></italic> (Gervais, 1843) and other associated species such as <italic><tp:taxon-name>Tityus spinatus</tp:taxon-name></italic> Pocock, 1898 and <italic><tp:taxon-name>Tityus cuellari</tp:taxon-name></italic> Lourenço, 1994, species also known from the Colombian and Ecuadorian Andes and, previously defined as part of the <italic><tp:taxon-name>Tityus forcipula</tp:taxon-name></italic> complex (see <xref ref-type="bibr" rid="B11">Lourenço 1984</xref> for details). It can, however, be distinguished from all these species and in particular from <italic><tp:taxon-name>Tityus forcipula</tp:taxon-name></italic> by a number of features: (i) a distinct pattern of coloration and pigmentation, with brownish longitudinal stripes on the carapace and tergites, which are absent from the other species, (ii) sternites III to VII with a very strongly marked granulation but a moderately marked setation; granulations are less marked on the other species, <!--PageBreak-->(iii) metasomal segments strongly flattened and very strongly enlarged, especially in the male holotype; less enlarged in the other species, (iv) tergites with only moderately marked granulation, (v) pedipalp segments and chela are smooth to lustrous; somewhat granular in the other species.</p><p>Description based on male holotype and female paratype (measurements in <xref ref-type="table" rid="T1">Table 1</xref>).</p><p>Coloration. Reddish-brown with darker, blackish areas. Prosoma: carapace reddish-brown, with yellowish zones between posterior median carinae. Mesosoma: reddish-brown with three brown to blackish longitudinal stripes extending from the posterior zone of the carapace and over tergites I to VII. Metasomal segments I to III reddish-brown, with dark to blackish carinae; IV and V reddish-brown dorsally, blackish laterally and ventrally. Vesicle: brownish-black; aculeus yellowish. Venter is reddish-brown, with some yellowish zones. Chelicerae yellowish-brown, with a very dark thread of variegated spots; fingers dark; teeth reddish. Pedipalps: reddish; fingers blackish, with extremities yellowish. Legs reddish-yellow to reddish-brown, with some diffuse and discrete fuscous spots; tarsi yellowish.</p><table-wrap id="T1" position="float" orientation="portrait"><label>Table 1.</label><caption><p>Measurements (in mm) of male holotype and female paratype of <italic><tp:taxon-name>Tityus crassicauda</tp:taxon-name></italic> sp. n., and of male and female of <italic><tp:taxon-name>Tityus forcipula</tp:taxon-name></italic> from Pichincha. &lt;br/&gt;</p></caption><table><tbody><tr><td rowspan="1" colspan="1"/><td rowspan="1" colspan="2"><bold><italic><tp:taxon-name>Tityus crassicauda</tp:taxon-name></italic> sp. n.</bold></td><td rowspan="1" colspan="2"><bold><italic><tp:taxon-name>Tityus forcipula</tp:taxon-name></italic></bold></td></tr><tr><td rowspan="1" colspan="1"/><td rowspan="1" colspan="1">♂</td><td rowspan="1" colspan="1">♀</td><td rowspan="1" colspan="1">♂</td><td rowspan="1" colspan="1">♀</td></tr><tr><td rowspan="1" colspan="1">Total length (including telson)</td><td rowspan="1" colspan="1">51.9</td><td rowspan="1" colspan="1">50.5</td><td rowspan="1" colspan="1">58.4</td><td rowspan="1" colspan="1">57.8</td></tr><tr><td rowspan="1" colspan="5">Carapace</td></tr><tr><td rowspan="1" colspan="1">length</td><td rowspan="1" colspan="1">5.7</td><td rowspan="1" colspan="1">5.7</td><td rowspan="1" colspan="1">6.4</td><td rowspan="1" colspan="1">6.3</td></tr><tr><td rowspan="1" colspan="1">anterior width</td><td rowspan="1" colspan="1">3.9</td><td rowspan="1" colspan="1">3.9</td><td rowspan="1" colspan="1">4.5</td><td rowspan="1" colspan="1">4.4</td></tr><tr><td rowspan="1" colspan="1">posterior width</td><td rowspan="1" colspan="1">6.5</td><td rowspan="1" colspan="1">6.9</td><td rowspan="1" colspan="1">7.4</td><td rowspan="1" colspan="1">7.8</td></tr><tr><td rowspan="1" colspan="1">Mesosoma length:</td><td rowspan="1" colspan="1">13.3</td><td rowspan="1" colspan="1">14.9</td><td rowspan="1" colspan="1">13.6</td><td rowspan="1" colspan="1">17.8</td></tr><tr><td rowspan="1" colspan="5">Metasomal segment I:</td></tr><tr><td rowspan="1" colspan="1">length</td><td rowspan="1" colspan="1">4.1</td><td rowspan="1" colspan="1">3.7</td><td rowspan="1" colspan="1">4.3</td><td rowspan="1" colspan="1">4.4</td></tr><tr><td rowspan="1" colspan="1">width</td><td rowspan="1" colspan="1">3.7</td><td rowspan="1" colspan="1">3.5</td><td rowspan="1" colspan="1">4.2</td><td rowspan="1" colspan="1">3.7</td></tr><tr><td rowspan="1" colspan="5">Metasomal segment II:</td></tr><tr><td rowspan="1" colspan="1">length</td><td rowspan="1" colspan="1">4.9</td><td rowspan="1" colspan="1">4.2</td><td rowspan="1" colspan="1">5.5</td><td rowspan="1" colspan="1">4.6</td></tr><tr><td rowspan="1" colspan="1">width</td><td rowspan="1" colspan="1">4.0</td><td rowspan="1" colspan="1">3.3</td><td rowspan="1" colspan="1">4.3</td><td rowspan="1" colspan="1">3.8</td></tr><tr><td rowspan="1" colspan="1">Metasomal segment III:</td><td rowspan="1" colspan="1"/><td rowspan="1" colspan="1"/><td rowspan="1" colspan="1"/><td rowspan="1" colspan="1"/></tr><tr><td rowspan="1" colspan="1">length</td><td rowspan="1" colspan="1">5.3</td><td rowspan="1" colspan="1">4.6</td><td rowspan="1" colspan="1">6.2</td><td rowspan="1" colspan="1">5.4</td></tr><tr><td rowspan="1" colspan="1">width</td><td rowspan="1" colspan="1">4.3</td><td rowspan="1" colspan="1">3.5</td><td rowspan="1" colspan="1">4.8</td><td rowspan="1" colspan="1">3.9</td></tr><tr><td rowspan="1" colspan="5">Metasomal segment IV:</td></tr><tr><td rowspan="1" colspan="1">length</td><td rowspan="1" colspan="1">5.9</td><td rowspan="1" colspan="1">5.2</td><td rowspan="1" colspan="1">7.2</td><td rowspan="1" colspan="1">5.9</td></tr><tr><td rowspan="1" colspan="1">width</td><td rowspan="1" colspan="1">5.4</td><td rowspan="1" colspan="1">4.0</td><td rowspan="1" colspan="1">5.3</td><td rowspan="1" colspan="1">4.5</td></tr><tr><td rowspan="1" colspan="5">Metasomal segment V:</td></tr><tr><td rowspan="1" colspan="1">length</td><td rowspan="1" colspan="1">6.5</td><td rowspan="1" colspan="1">6.1</td><td rowspan="1" colspan="1">8.3</td><td rowspan="1" colspan="1">6.8</td></tr><tr><td rowspan="1" colspan="1">width</td><td rowspan="1" colspan="1">5.8</td><td rowspan="1" colspan="1">4.3</td><td rowspan="1" colspan="1">5.3</td><td rowspan="1" colspan="1">4.8</td></tr><tr><td rowspan="1" colspan="1">depth</td><td rowspan="1" colspan="1">3.2</td><td rowspan="1" colspan="1">2.6</td><td rowspan="1" colspan="1">4.3</td><td rowspan="1" colspan="1">3.6</td></tr><tr><td rowspan="1" colspan="1">Telson length:</td><td rowspan="1" colspan="1">6.2</td><td rowspan="1" colspan="1">6.1</td><td rowspan="1" colspan="1">6.9</td><td rowspan="1" colspan="1">6.6</td></tr><tr><td rowspan="1" colspan="5">Vesicle:</td></tr><tr><td rowspan="1" colspan="1">width</td><td rowspan="1" colspan="1">3.0</td><td rowspan="1" colspan="1">2.6</td><td rowspan="1" colspan="1">3.3</td><td rowspan="1" colspan="1">3.2</td></tr><tr><td rowspan="1" colspan="1">depth</td><td rowspan="1" colspan="1">2.5</td><td rowspan="1" colspan="1">2.3</td><td rowspan="1" colspan="1">2.7</td><td rowspan="1" colspan="1">2.4</td></tr><tr><td rowspan="1" colspan="5">Pedipalp Femur:</td></tr><tr><td rowspan="1" colspan="1">length</td><td rowspan="1" colspan="1">6.0</td><td rowspan="1" colspan="1">5.5</td><td rowspan="1" colspan="1">6.8</td><td rowspan="1" colspan="1">6.5</td></tr><tr><td rowspan="1" colspan="1">width</td><td rowspan="1" colspan="1">1.7</td><td rowspan="1" colspan="1">1.8</td><td rowspan="1" colspan="1">2.0</td><td rowspan="1" colspan="1">2.0</td></tr><tr><td rowspan="1" colspan="1">Pedipalp Patella:</td><td rowspan="1" colspan="1"/><td rowspan="1" colspan="1"/><td rowspan="1" colspan="1"/><td rowspan="1" colspan="1"/></tr><tr><td rowspan="1" colspan="1">length</td><td rowspan="1" colspan="1">6.8</td><td rowspan="1" colspan="1">6.1</td><td rowspan="1" colspan="1">7.7</td><td rowspan="1" colspan="1">7.1</td></tr><tr><td rowspan="1" colspan="1">width</td><td rowspan="1" colspan="1">2.5</td><td rowspan="1" colspan="1">2.2</td><td rowspan="1" colspan="1">2.8</td><td rowspan="1" colspan="1">2.4</td></tr><tr><td rowspan="1" colspan="5">Pedipalp Chela:</td></tr><tr><td rowspan="1" colspan="1">length</td><td rowspan="1" colspan="1">11.6</td><td rowspan="1" colspan="1">10.2</td><td rowspan="1" colspan="1">13.2</td><td rowspan="1" colspan="1">12.1</td></tr><tr><td rowspan="1" colspan="1">width</td><td rowspan="1" colspan="1">3.4</td><td rowspan="1" colspan="1">2.2</td><td rowspan="1" colspan="1">4.1</td><td rowspan="1" colspan="1">2.5</td></tr><tr><td rowspan="1" colspan="1">depth</td><td rowspan="1" colspan="1">3.5</td><td rowspan="1" colspan="1">2.0</td><td rowspan="1" colspan="1">3.9</td><td rowspan="1" colspan="1">2.6</td></tr><tr><td rowspan="1" colspan="5">Movable finger:</td></tr><tr><td rowspan="1" colspan="1">length</td><td rowspan="1" colspan="1">7.6</td><td rowspan="1" colspan="1">7.1</td><td rowspan="1" colspan="1">8.2</td><td rowspan="1" colspan="1">8.2</td></tr></tbody></table></table-wrap><p>Morphology. Carapace moderately to strongly granular; anterior margin with a moderately marked concavity. Anterior median superciliary and posterior median carinae moderate to strong. Furrows moderately to strongly deep. Median ocular tubercle distinctly anterior to the centre of carapace. Eyes separated by a little more than one ocular diameter. Three pairs of lateral eyes. Sternum triangular. Mesosomal <!--PageBreak--><!--PageBreak-->tergites moderately granular. Median carina strong on all tergites. Tergite VII pentacarinate. Venter: genital operculum divided longitudinally, forming two semi-oval plates. Pectines small; pectinal tooth count 15–15 in male holotype and 15–14 in female paratype; basal piece of the middle lamellae of the female pectines oval shaped and strongly dilated. Sternites very strongly granular, in particular on male holotype; spiracles moderately elongated; VII with four moderately to strongly marked carinae. Metasomal segments strongly flattened dorsally; IV and V very strongly enlarged, especially in the male holotype; segments I and II with ten carinae; III and IV with eight carinae, crenulate; V with five carinae. Dorsal carinae on segments II to IV with two very strong spinoid granules, distally. Lateral inframedian carinae on segment I complete, crenulate; on II almost complete; absent from III and IV. Ventrolateral carinae strong, crenulated; ventral submedian carinae strongly crenulate. Intercarinal spaces moderately granular. Segment V with weak dorsolateral carinae; ventrolateral and ventromedian carinae strong, crenulate. Lateral intercarinal spaces moderately to strongly granular. Telson moderately granular, with a long, strongly curved aculeus. Dorsal surface smooth; ventral surface weakly granular; subaculear tooth strong and spino-rhomboidal in shape. Cheliceral dentition characteristic of the family <tp:taxon-name>Buthidae</tp:taxon-name> (Vachon, 1963); movable finger with two basal teeth well distinct; ventral aspect of <!--PageBreak--><!--PageBreak-->both fingers and manus with long, dense setae. Pedipalps: femur pentacarinate; patella with seven carinae; chela with nine carinae, more distinct on female paratype; all faces with only a few granules; smooth. Fixed and movable fingers of chela with respectively 12 and13 oblique rows of granules on the male holotype and 12–14 on the female paratype. Trichobothriotaxy; orthobothriotaxy A-α (alpha) (<xref ref-type="bibr" rid="B30">Vachon 1974</xref>, <xref ref-type="bibr" rid="B31">1975</xref>). Legs: tarsus with two series of 6–7 setae on ventral surface.</p><fig id="F1" position="float" orientation="portrait"><label>Figures 1–2.</label><caption><p><italic><tp:taxon-name>Tityus (Atreus) crassicauda</tp:taxon-name></italic> sp. n., male holotype, dorsal and ventral aspects.</p></caption><graphic xmlns:xlink="http://www.w3.org/1999/xlink" xlink:href="ZooKeys-307-001-g001.jpg" position="float" orientation="portrait" xlink:type="simple"/></fig><fig id="F2" position="float" orientation="portrait"><label>Figures 3–4.</label><caption><p><italic><tp:taxon-name>Tityus (Atreus) crassicauda</tp:taxon-name></italic> sp. n., female paratype, dorsal and ventral aspects.</p></caption><graphic xmlns:xlink="http://www.w3.org/1999/xlink" xlink:href="ZooKeys-307-001-g002.jpg" position="float" orientation="portrait" xlink:type="simple"/></fig><fig id="F3" position="float" orientation="portrait"><label>Figures 5–9.</label><caption><p><italic><tp:taxon-name>Tityus (Atreus) crassicauda</tp:taxon-name></italic> sp. n. Trichobothrial pattern of male holotype <bold>5–6</bold> Chela dorso-external and ventral aspects <bold>7–8</bold> Patella, dorsal and external aspects <bold>9</bold> Femur, dorsal aspect (scale bar = 3 mm).</p></caption><graphic xmlns:xlink="http://www.w3.org/1999/xlink" xlink:href="ZooKeys-307-001-g003.jpg" position="float" orientation="portrait" xlink:type="simple"/></fig><fig id="F4" position="float" orientation="portrait"><label>Figures 10–12.</label><caption><p><italic><tp:taxon-name>Tityus (Atreus) crassicauda</tp:taxon-name></italic> sp. n. <bold>10</bold> Right chelicera, dorsal aspect (male holotype) <bold>11–12</bold> Metasomal segments III-V and telson, lateral aspect (male holotype and female paratype) <bold>13</bold> Segments IV, V and telson for <italic><tp:taxon-name>Tityus (Atreus) forcipula</tp:taxon-name></italic>, male holotype <bold>14</bold> Segments II to V and telson for <italic><tp:taxon-name>Tityus (Atreus) spinatus</tp:taxon-name></italic>, female holotype (scale bars = 3 mm).</p></caption><graphic xmlns:xlink="http://www.w3.org/1999/xlink" xlink:href="ZooKeys-307-001-g004.jpg" position="float" orientation="portrait" xlink:type="simple"/></fig><fig id="F5" position="float" orientation="portrait"><label>Figure 15.</label><caption><p><italic><tp:taxon-name>Tityus (Atreus) crassicauda</tp:taxon-name></italic> sp. n. Male holotype alive in the field.</p></caption><graphic xmlns:xlink="http://www.w3.org/1999/xlink" xlink:href="ZooKeys-307-001-g005.jpg" position="float" orientation="portrait" xlink:type="simple"/></fig><fig id="F6" position="float" orientation="portrait"><label>Figures 16–17.</label><caption><p>The natural habitat of <italic><tp:taxon-name>Tityus (Atreus) crassicauda</tp:taxon-name></italic> sp. n. <bold>16</bold> General view of the Andean Mountains <bold>17</bold> Detail of the vegetation cover.</p></caption><graphic xmlns:xlink="http://www.w3.org/1999/xlink" xlink:href="ZooKeys-307-001-g006.jpg" position="float" orientation="portrait" xlink:type="simple"/></fig></tp:treatment-sec><tp:treatment-sec sec-type="Habitat"><title>Habitat.</title><p>The new species inhabits the tropical forests of the Ecuadorian Andean Mountains, in the Pichincha Province. The specimens were collected at an altitude of 2200 m, inside of rotten <tp:taxon-name>Lauraceae</tp:taxon-name> logs.</p><fig id="F7" position="float" orientation="portrait"><label>Figure 18.</label><caption><p>Map of Ecuador showing the distribution of the known species of <italic><tp:taxon-name>Tityus</tp:taxon-name></italic>.</p></caption><graphic xmlns:xlink="http://www.w3.org/1999/xlink" xlink:href="ZooKeys-307-001-g007.jpg" position="float" orientation="portrait" xlink:type="simple"/></fig><!--PageBreak--></tp:treatment-sec><ref-list><ref id="B11"><mixed-citation xmlns:xlink="http://www.w3.org/1999/xlink" xlink:type="simple"><person-group><name name-style="western"><surname>Lourenço</surname><given-names>WR</given-names></name></person-group> (<year>1984</year>) <source>Etude systématique de quelques espèces appartenant au complexe <italic>Tityus forcipula</italic> (Gervais, 1844) (Scorpiones, Buthidae). Bulletin du Muséum national d’Histoire naturelle, Paris 4e sér., 6(A3): 729–739.</source></mixed-citation></ref><ref id="B30"><mixed-citation xmlns:xlink="http://www.w3.org/1999/xlink" xlink:type="simple"><person-group><name name-style="western"><surname>Vachon</surname><given-names>M</given-names></name></person-group> (<year>1974</year>) <article-title>Etude des caractères utilisés pour classer les familles et les genres de Scorpions (Arachnides). 1. La trichobothriotaxie en arachnologie. Sigles trichobothriaux et types de trichobothriotaxie chez les Scorpions. Bulletin du Muséum national d’Histoire naturelle, Paris, 3è sér. n° 140, Zool.</article-title><volume>104</volume>: <fpage>857</fpage>-<lpage>958</lpage>.</mixed-citation></ref><ref id="B31"><mixed-citation xmlns:xlink="http://www.w3.org/1999/xlink" xlink:type="simple"><person-group><name name-style="western"><surname>Vachon</surname><given-names>M</given-names></name></person-group> (<year>1975</year>) <article-title>Sur l’utilisation de la trichobothriotaxie du bras des pédipalpes des Scorpions (Arachnides) dans le classement des genres de la famille des Buthidae Simon.</article-title><source>Comptes Rendus de l’Académie des Sciences, Paris</source><volume>281</volume>: <fpage>1597</fpage>-<lpage>1599</lpage>.</mixed-citation></ref></ref-list></tp:taxon-treatment>
